# Supplementary material for: Optogenetic stimulation of the liver-projecting melanocortinergic pathway promotes hepatic glucose production
Source: Nat Commun. 2020 Dec 8;11:6295. doi: 10.1038/s41467-020-20160-w (PMC7722761; doi:10.1038/s41467-020-20160-w)
Supplement: Supplementary file 4 — Source Data [file 41467_2020_20160_MOESM4_ESM.xlsx]

## Sheet: Fig. 1d
n	Before (Hz)	After (Hz)
1	0.51	0
2	1.88667	0.46
3	3.16	0.96333
4	0.29333	0.06667
5	0.92667	0.2
6	1.9	0.73667
7	0.17333	0.00667

## Sheet: Fig. 3b
Left panel
w/o stim (off)	normalized glucose (%)													w stim (on)	normalized glucose (%)
time (min)	1	2	3	4	5	6	7	8	9	10	11	12		time (min)	1	2	3	4	5	6	7	8	9	10	11	12	13	14	15
-15	99.3865	103.817	96.6887	99.2481	96.25	95.0226	100.654	96.3265	82	102.509	94.6996	88.764		-15	95.7746	104.63	96.4789	98.3051	99.2126	104.396	98.4127	95.5224	96.9697	94.4882	94.2731	103.529	96.9697	100.84	97.3822
0	100.613	96.1832	103.311	100.752	118.75	104.977	99.3464	103.673	118	97.491	105.3	111.236		0	104.225	95.3704	103.521	101.695	100.787	95.6044	101.587	104.478	103.03	105.512	105.727	96.4706	103.03	99.1597	102.618
15	92.0245	76.3359	90.0662	85.7143	110	110.407	109.804	96.3265	112	126.882	101.06	127.528		15	91.0798	92.5926	126.056	119.774	114.961	147.253	119.577	126.866	119.697	121.26	173.568	102.353	129.697	120.168	130.89
30	90.7975	114.504	51.6556	76.6917	117.5	110.407	95.4248	120.816	116	131.9	102.473	120.225		30	113.615	102.778	148.592	146.893	133.858	135.165	126.984	155.224	131.818	122.835	188.546	130.588	140.606	139.496	146.597
45	72.3926	122.137	66.2252	60.1504	115	92.3077	109.804	121.633	123	111.828	99.6466	128.09		45	125.822	126.852	158.451	142.373	177.953	172.527	139.683	168.657	201.515	132.283	224.67	130.588	139.394	138.655	152.88
60	85.8896	138.931	63.5762	76.6917	113.75	94.1176	105.882	103.673	111	133.333	99.6466	113.483		60	123.944	136.111	153.521	161.582	135.433	145.055	173.545	171.642	207.576	143.307	253.744	141.176	145.455	147.059	150.785
Right panel
w stim	normalized glucose (%)
time (min)	1	2	3	4	5	6	7	8	9	10	11	12	13	14	15
0	104.225	95.3704	103.521	101.695	100.787	95.6044	101.587	104.478	103.03	105.512	105.727	96.4706	103.03	99.1597	102.618
60	123.944	136.111	153.521	161.582	135.433	145.055	173.545	171.642	207.576	143.307	253.744	141.176	145.455	147.059	150.785

## Sheet: Fig. 3c
w stim	[glucose](mg/dl)
n	0 min	60 min
1	111	132
2	103	147
3	147	218
4	90	143
5	64	86
6	87	132
7	96	164
8	140	230
9	68	137
10	67	91
11	120	288
12	82	120
13	85	120
14	118	175
15	98	144

## Sheet: Fig. 3d
Left panel
w/o stim (off)	normalized glucose (%)											w stim (on)	normalized glucose (%)
time (min)	1	2	3	4	5	6	7	8	9	10		time (min)	1	2	3	4	5	6	7	8
-15	99.2481	102.564	81.1881	93.8776	98.4127	100.971	101.554	97.1154	95.6522	92.3077		-15	92.1053	101.124	97.2067	101.695	100.606	100	99.4083	86.4865
0	100.752	97.4359	118.812	106.122	101.587	99.0291	98.4456	102.885	104.348	107.692		0	107.895	98.8764	102.793	98.3051	99.3939	100	100.592	113.514
15	91.7293	89.7436	112.871	114.286	95.2381	66.9903	100.518	110.577	92.7536	97.4359		15	155.263	110.112	117.318	115.254	111.515	135	105.325	149.55
30	100.752	89.7436	97.0297	110.204	89.9471	93.2039	106.736	110.577	85.0242	110.769		30	134.211	132.584	127.374	130.508	120	176.667	125.444	138.739
45	112.782	82.0513	102.97	100.68	101.587	99.0291	108.808	98.0769	78.2609	102.564		45	223.684	155.056	136.313	152.542	126.061	196.667	140.828	140.541
60	93.2331	84.6154	102.97	117.007	104.762	97.0874	106.736	100.962	82.1256	116.923		60	223.684	211.236	130.726	157.627	139.394	183.333	128.994	181.982
Right panel
w stim	normalized glucose (%)
time (min)	1	2	3	4	5	6	7	8
0	107.895	98.8764	102.793	98.3051	99.3939	100	100.592	113.514
60	223.684	211.236	130.726	157.627	139.394	183.333	128.994	181.982

## Sheet: Fig. 3e
w stim	[glucose](mg/dl)
n	0 min	60 min
1	82	170
2	44	94
3	92	117
4	58	93
5	82	115
6	60	110
7	85	109
8	63	101

## Sheet: Fig. 3f
Left panel
Saline (on)	normalized glucose (%)							SHU9119 (on)	normalized glucose (%)
time (min)	1	2	3	4	5			time (min)	1	2	3	4	5
-30	109.42	88.764	90.566	82.5853	108.609			-30	93.2312	92.9577	104.787	107.496	98.2143
-15	97.1014	105.056	90.566	95.1526	108.609			-15	102.171	98.5915	99.6119	79.2079	92.8571
0	93.4783	106.742	118.868	122.083	91.3907			0	104.725	108.451	95.7309	113.154	108.929
15	107.971	121.348	156.604	145.422	72.8477			15	118.774	115.493	108.668	134.371	76.7857
30	107.971	137.64	145.283	179.533	96.6887			30	123.883	115.493	93.1436	103.253	69.6429
45	118.116	136.517	147.17	181.329	112.583			45	123.883	100	103.493	82.0368	67.8571
60	158.696	156.18	190.566	166.966	136.424			60	111.111	92.9577	95.7309	70.7214	67.8571
Right panel	normalized glucose (%)
60 min	Saline	SHU9119
1	158.696	111.111
2	156.18	92.9577
3	190.566	95.7309
4	166.966	70.7214
5	136.424	67.8571

## Sheet: Fig.3g
G6pase	[fold change]					Pepck	[fold change]
n	w/o stim	w stim				n	w/o stim	w stim
1	1.29	1.52				1	1.24	1.28
2	1.28	1.33				2	1.1	0.78
3	0.99	3.16				3	0.97	2.03
4	0.66	4.06				4	0.98	1.82
5	0.86	1.56				5	0.96	1.78
6	1.22	1.8				6	0.72	2.33
7	0.75	2.56				7	0.77	1.82
8	0.98	2.16				8	1.01	1.55
9	0.96					9	1.14
10	1.29					10	1.34
11	1.39					11	1.34
12	1.1					12	0.96
13	0.81					13	0.7
14	0.85					14	0.91
15	1.33					15	0.73
16	0.86					16	1.19
17	0.85					17	1.15
18	1.04					18	1.25

## Sheet: Fig. 3h
	glucagon [pg/ml]
n	w/o stim (off)	w stim (on)
1	10.85	11.59
2	10.26	12.15
3	8.86	6.88
4	10.26	7.2
5	11.03	10.33
6	11.07	18.99
7	10.79	15.78
8	16.77	16.77
9	11.82
10	16.93
11	14.7
12	18.55
13	12.31
14	10.33
15	13.05

## Sheet: Fig. 3i
	Insulin [ng/ml]
n	w/o stim (off)	w stim (on)
1	0.43	0.19
2	0.53	0.21
3	0.49	0.82
4	0.29	0.51
5	0.67	0.69
6	0.95	1.85
7	0.47	1.79
8	1.16	0.61
9	0.52	0.73
10	0.9	1.46
11	0.28	0.4
12	0.46	0.39
13	0.24
14	0.24
15	0.52
16	0.56

## Sheet: Fig. 3j
	corticosterone [ng/ml]
n	w/o stim (off)	w stim (on)
1	71.07	25.49
2	49.15	48.64
3	103	58.64
4	75.06	142.8
5	71.85	109.2
6	91.77
7	96.06
8	144.6
9	129.3
10	144.6
11	142.8
12	93.88

[truncated: 26 more sheets: Fig. 4b, Fig. 4c & e, Fig. 4d, Fig. 5c, Fig. 5d, Fig. 5e, Fig. 5f , Fig. 5g, Fig. 5h, Fig. 5i, Fig. 5j , Fig. 5k, Fig. 6b, Fig. 6c, Suppl. Fig. 3d, Suppl. Fig. 3e, Suppl. Fig. 3f, Suppl. Fig. 3g and h, Suppl. Fig 4, Suppl. Fig. 5a …]
